# Supplementary material for: Baseline task performance predicts mini-mental state examination improvement after individuals with dementia practice an N-back task with bilateral transcranial direct current stimulation
Source: PLoS One. 2025 Oct 29;20(10):e0332372. doi: 10.1371/journal.pone.0332372 (PMC12571271; doi:10.1371/journal.pone.0332372)
Supplement: S1 Data — (XLSX) [file pone.0332372.s001.xlsx]

## Sheet: Sheet1
Participant Number	Severity Group	BT1	BT2	BT3	UT1	UT2	UT3	ST1	ST2	ST3	BUT1	BUT2	BUT3	UUT1	UUT2	UUT3	SUT1	SUT2	SUT3	MMSEB1	MMSEB2	MMSE3	MMSEU1	MMSEU2	MMSEU3	MMSES1	MMSES2	MMSES3
1	1	490.7	527.89	537.66	522.75	468.23	553.08	415.9	534.18	548.44	479.73	493.74	511.52	549.96	648.9	551.85	553.13	488.45	833.54	25	25	25	20	24	24	26	25	25
2	1	701.93	472.04	594.65	619.15	452.88	526.15	559.65	507.48	468.99	667.82	606.19	524.88	666.53	517.7	650.1	558.18	599.41	633.32	25	26	27	28	27	30	27	27	27
3	1	555.86	587.99	528.02	782.2	543.23	593.88	644.36	568.14	727.74	563.45	499.53	506.66	700.24	700.24	614.09	633.58	600.08	747.52	25	26	22	26	25	26	23	26	25
4	1	592.94	533.2	513.64	579.84	693.26	778.11	653.6	534.55	541.74	644.6	627.84	560.83	715.4	694.04	590.65	777.34	578.17	528.66	16	18	23	14	23	14	24	20	20
5	1	979.1	719.53	692.2	814.13	757.57	606.53	736.18	812.36	722.27	661.61	746.45	710.92	489.02	483.52	620.81	895.11	997.84	838.51	24	23	24	24	23	23	23	20	24
6	1	873.01	662.19	623.62	695.57	602.65	681.61	1030.37	619.57	916.37	847.7	613.3	742.86	756.48	626.38	792.03	728.04	706.69	852.57	23	21	16	19	17	21	21	23	24
7	1	681.23	614.69	665.06	640.6	578.77	578.77	888.52	739.95	648.5	812.7	566.3	677.24	644.47	665.42	665.42	1390.93	638.55	635.19	23	24	25	25	24	24	23	26	23
8	1	650.35	615.7	581.25	945.88	697.1	695.64	837.12	626.18	691.38	817.3	614.21	677.98	999.41	694.39	660.28	900.4	678.22	721.31	21	19	28	26	23	25	23	25	27
9	1	875.42	641.94	681.76	773.85	683.4	539.7	921.97	1014.87	824.77	874.4	750.45	710.23	811.95	683.72	669.19	1001.3	1025.41	1030.52	23	25	22	20	24	25	22	21	20
10	1	982.41	669.38	649.04	674.83	791.88	947.38	1134.64	792.06	870.72	854.83	704.11	660.19	784.83	664.55	718.6	1086.35	812.25	763.43	26	25	27	24	27	28	22	26	26
11	1	847.01	989.49	954.03	1039.51	897.21	897.75	1071.13	907.03	905.59	827.94	943.2	996.41	1022.08	798.73	1022.08	1027.07	822.88	828.94	27	26	24	29	29	27	25	26	27
12	1	1101.09	792.26	781.95	870.12	875.44	892.6	898.35	834.35	869.49	1170.55	847.61	818.08	931.41	994.62	954.56	884.12	1058.61	931.32	23	16	24	22	21	19	16	18	15
	AVERAGE	777.588	652.192	650.24	746.536	670.135	690.933	815.983	707.56	728	768.552	667.744	674.817	755.982	681.018	709.138	869.629	750.547	778.736	23.4167	22.8333	23.9167	23.0833	23.9167	23.8333	22.9167	23.5833	23.5833
Participant Number	Severity Group	BT1	BT2	BT3	UT1	UT2	UT3	ST1	ST2	ST3	BUT1	BUT2	BUT3	UUT1	UUT2	UUT3	SUT1	SUT2	SUT3	MMSEB1	MMSEB2	MMSE3	MMSEU1	MMSEU2	MMSEU3	MMSES1	MMSES2	MMSES3
13	2	1286.37	865.73	1059.76	709.9	576.85	724.22	1128.15	1083.56	1194.25	1090.31	786.75	731.54	799.8	816.75	714.7	1125.27	1141.9	1108.14	26	27	26	24	27	25	22	23	20
14	2	1361.23	736.25	904.88	1398.53	863.92	908.94	755.89	697.27	721.25	1322.48	832.68	864.68	921.38	692.3	724.86	774.56	666.59	700.17	21	18	21	13	15	15	15	15	14
15	2	1306.97	1338.49	1298.72	1216.35	895.72	876.1	957.03	949.96	1121.82	1195.45	1055.86	1283.78	1154.53	1007.66	930.58	905.96	1154.68	1530.12	7	8	14	20	20	17	17	17	13
16	2	1078.43	901.48	1140.61	1206.74	1038.41	1185.72	1274.81	890.43	772.25	1104.06	906.15	1244.32	1280.01	1151.23	1228.19	972.98	1156.04	1009.83	20	20	18	17	19	20	18	20	19
17	2	1148.23	684.35	982.01	1190.52	988.53	979.83	1442.52	1075.66	1027.88	1013.05	916.45	897.06	1047.97	725.82	882.15	1131.64	1025.78	1116	20	24	27	22	19	25	20	19	20
18	2	1228.96	1149.28	1101.91	1352.21	1018.4	1120.98	1027.76	856.88	869.47	1153.9	657.32	923.05	1420.04	889.47	956.08	938.07	1046.69	755.72	26	29	26	27	29	28	29	28	28
19	2	1256.24	1114.83	1002.01	1091.93	1045.52	874.7	1167.07	1030.91	1211.47	1220.85	1066.75	1162.71	1194.06	1122.08	1017.61	1313.64	1112.11	1270.41	27	29	30	29	30	29	26	28	28
20	2	1242.07	1213.79	1146.05	1301.89	850.88	1000.91	1188.51	942.44	1238.28	1183.8	1221.74	1119.99	1417.45	1123.61	1035.87	1151.35	1082.93	1005.64	26	24	26	21	25	26	25	21	21
21	2	1216.19	943.19	1006.07	1460.68	1223.88	1204.21	1242.58	1018.48	1193.97	1221.57	1181.36	1014.13	1281.11	1202.34	1081.3	1191.21	1143.43	1270.44	17	19	21	19	19	18	17	17	18
22	2	1173.17	1193.2	982.01	1371.11	1569.3	1228.86	1233.41	1345.2	1389.01	1315.98	1443.32	1398.66	1564.13	1481.83	1504.8	1118.12	1285.67	1503.34	18	19	17	20	18	19	19	20	21
23	2	1493.88	1547.61	1489.73	1099.77	928	1290.29	1027.37	1487.45	1049.24	1544.21	1545.92	1419.74	1348.4	1281.18	1160.88	1524.26	1162.72	1227.56	21	20	22	21	20	21	22	21	20
24	2	1855.33	1358.98	1453.28	1161.95	1252.08	1003.3	1231.82	1021.14	1126.63	1712.36	1284.67	1300.34	1450.91	1090.74	1201.46	1016.32	1045.84	1218.35	16	16	20	18	18	19	18	16	18
	AVERAGE	1303.92	1087.27	1130.59	1213.47	1020.96	1033.17	1139.74	1033.28	1076.29	1256.5	1074.91	1113.33	1239.98	1048.75	1036.54	1096.95	1085.37	1142.98	20.4167	21.0833	22.3333	20.9167	21.5833	21.8333	20.6667	20.4167	20
B	Bilateral
U	Unilateral
S	Sham
T	Trained
UT	Untrained
Round Number	1
	2
	3
Severity Group 1	Normal Response Times
Severity Group 2	Slower than Normal Response Times
